# Supplementary material for: A Water-Soluble Leggero Pillar[5]arene
Source: Molecules. 2022 Sep 23;27(19):6259. doi: 10.3390/molecules27196259 (PMC9571795; doi:10.3390/molecules27196259)
Supplement: Supplementary file 1 [file molecules-27-06259-s001.zip]

Archive with 1 entries (1 files):
- molecules-1929577-supplementary.pdf
